# Supplementary material for: Processing of Bulk MgB2 Superconductors by Coupling Laser Powder Bed Fusion and Spark Plasma Sintering Techniques
Source: Materials (Basel). 2025 May 19;18(10):2367. doi: 10.3390/ma18102367 (PMC12113012; doi:10.3390/ma18102367)
Supplement: Supplementary file 1 [file materials-18-02367-s001.zip]

Archive with 1 entries (1 files):
- materials-3615746-supplementary.pdf
